# Supplementary material for: Female mentors positively contribute to undergraduate STEM research experiences
Source: PLoS One. 2021 Dec 2;16(12):e0260646. doi: 10.1371/journal.pone.0260646 (PMC8638905; doi:10.1371/journal.pone.0260646)
Supplement: S1 File — (XLSX) [file pone.0260646.s008.xlsx]

## Sheet: Sheet 1
	Section II.B Did Gender of Mentor Influence Selection?	Section II.C Should Gender Be Considered in Selection?	Section II.D Should Males Mentor Females and Vice Versa?
BIOL 375 Females	2	2	1		1=Yes
	2	2	2		2=No
	2	2	2
	2	2	2
	2	2	2
	2	2	1
	2	2	1
	2	2	2
		2	2
	2	2	1
	2	1	2
	2	2	1
	2	2	2
	2	2	1
	2	2	1
	2	2	2
	2	2	2
	2	2	2
	2	2
	2	2	2
	2	2	1
	2	2	1
	1	2	2
	2	2	2
	2	2	2
	2	2	1
	2	2
	2	2	1
	2	2	1
	2	2	1
	2	2	2
	2	2	2
	2	2	1
	2	2	2
	2	2	1
	2	2	2
	2	2	2
	2	2	1
	2	2	2
	2	2	1
	2	2	2
	2	2	1
	2	2	2
	2	2	2
	2	2	2
	1	1	1
	2	2	1
	2	2	1
	2	2	1
	2	2	2
	2	2	2
	2	2	1
	2	2	1
	2	2	2
	1	2	1
	2	2	2
	2	2	2
	2	2	1
	2	2	2
	2	2	1
	2	2	2
	2	2	1
	2	2	1
	1	2	1
	1	2	2
	2	2	2
	2	2	2
	2	2	2
	2	2	1
	2	2	1
	2	2	1
	2	2	1
	2	2	2
	2	2	1
	2	2	2
	2	2	2
	2	2	1
	2	2	2
	2	2	2
	2	2	1
BIOL 420 Females	2	2	1
	2	2	2
	2	2	1
	1	1	2
	2	2
	2	2	2
	2	2	2
	2	2	1
	2	2	1
	2	2	1
	2	2	2
	2	2	1
	2	2	2
	2	2	1
	2	2	2
	2	2	1
	2	2	2
	2	2	1
	2	2	2
	1	2	2
	2	2	2
	2	2	2
	2	2	2
	2	2	2
	2	1	1
	2	2	2
	2	2	1
	2	2	2
	2	2	1
	2	2	2
	2	2	2
	2	2	1
	2	2	2
	2	2	1
	2	2	1
	2	1	2
	2	2	1
	2	2	2
	2	2	2
	2	2	1
	2	2	1
	2	1	1
	2	2	1
	2	2	2
	2	2	1
	2	2	1
	2	2	2
	2	2	1
	2	2	2
	2	2	1
	2	2	1
	2	2	2
	2	2	1
	2	2	1
	2	2	1
	2	2	1
	2	2	1
	2	2	1
	2	2	2
	1	1	1
	2	2	2
	2	2	1
	2	2	1
	1	2	1
	2	2	2
	2		1
	1	2	1
	2	2	2
	2	2	2
	2	2	2
	2	2	2
	2	2
	2	2	2
	2	2	2
	2	2	1
	2	2	2
	2	2	1
	2	1	1
	2	2	1
	2	2	1
	2	2	1
		2	1,2
	2	2	2
	2	2	2
	2	2	2
Alumni Females	2	2	1
	2	2	1
	2	2	1
	2	2	2
	2	2	1
	2	2	2
	2	2	1
	2	2	2
	2	1	2
	2	2	2
	2	2	2
	2	2	1
	2	2	2
	2	2	1
	2	2	1
	1	1	2
	2	2	1
	2	1	2
	2	2	1
	2	2	1
	2	2	1
	2	2	1
	2	2	1
	2	2	2
	2	2	1
	2	2	1
	2	2	1
	2	1	1
	2	2	1
	2	2	1
	2	2	2
	2	2	2
	2	1	2
	2	2	1
	2	2	1
	2	2	1
	2	2	2
	2	2	1
	2	2	2
	2	1	1
	2	1	2
	2	2	2
	2	2	1
	2	2	1
	2	2	2
	2	2	1
	2	1	1
	2	2	2
	2	2	2
	2	2	1
	2	2	1
	2	2	1
	2	2	2
	2	1	2
	2	2	1
	2	2	1
	1	1	1
	2	2	1
	2	2	1
	2	2	2
	2	2	2
	2	2	1
	2	1	1
	2	2	2
	2	2	2
	2	2	1
	2	2	2
	2	2	1
	1	1	1
	2	2	1
	2	2	1
	2	1	1
	2	2	1
	2	2	1
	2	2	1
	2	2	1
	2	2	1
	2	2	1
	1	2	1
	2	1	1
	2	2	1
	2	2	1
	2	2	1
	2	2	2
	2	2	1
	2	2	1
	2	2	1
	1	1	2
	2	2	1
	2	2	1
	2	2	1
	2	2
	2	2	1
	2	2	1
	2	2	2
	2	2	2
	2	2	1
	2	2	2
	2	2	2
	2	2	1
	2	2	1
	2	2	1
	2	1	1
	2	2	1
	2	2	1
	2	2	2
	2	1	2
BIOL 375 Males	2	2	1
	1	1	1
	2	2	2
	2	2	1
	2	2	1
	2	2	1
	2	2	1
	2	2
	2	2	1
	2	2	1
	1	2	2
	2	2	2
	2	2	1,2
	2	2	2
	2	2	2
	2	2	2
	2	2	2
	2	2	1
	2	2	1
	2	2	1
	2	2	2
	2	2	2
	2	2	1
	2	2	2
	2	2	1
	2	2	1
	2	2	2
	2	2	2
	2	2	1
	2	2	2
	1	1	2
	2	2	2
	2	2	2
	2	2	2
	2	2	1
	2	2	1
	2	2	2
	2	2	2
	1	2	2
	2	2	2
	2	2	2
	2	2	2
	2	2	2
	2	2	1
	2	2	2
	2	2	2
	2	2	2
	2	2
	2	2	1
	2	2	2
	2	2	1
	2	2	2
	2	2	1
	2	2	2
	2	2	2
	2	2	1
	2	2	2
	2	2	1
	2	2	2
	2	2	1
	2	2	1
	2	2	2
	2	2	2
	2	2	1
	2	2	2
BIOL 420 Males	2	2	2
	2	2	2
	2	2	2
	2	2	2
	2	2	1
	2	2	2
	2	2	2
	2	2	2
	2	2	2
	2	1	2
	2	2	1
	2	2	1
	2	2	2
	2	2	1
	2	2	2
	2	2	2
	2	2	2
	2	2	1
	2	2	1
	1	2	2
	2	2	2
	2	2	1
	2	2	2
	2	2	2
	2	2	2
	2	2	2
	2	2
	2	2	2
	2	2	2
	2	2	1
	2	2	1
	2	2	1
	2	2	2
	2	2	2
	2	2	1
	2	2	1
	2	2	1
	2	2	1
	2	2	2
	2	2	1
	2	2	1
	2	2	2
	2	2	2
	2	2	2
	1	1	2
	2	2	2
	2	2	2
	2	2	1
	2	2	2
	2	2	1
	2	2	1
	2	2	1
	2	2	1
	2	2
	2	2	2
	2	2	2
	2	2	2
	2	2	1
	2	2	1
	1	2	2
	2	2	2
	2	2	2
	2	2	1
	2	2	1
	2	2	1
	2	2	1
	2	2
	2	2	1
	2	2	2
	2	2	1
	2	2	1
	2	2	2
	2	1	1
	2	2	2
Alumni Males	2	2	1
	2	2	1
	2	2	2
	2	2	1
	1	2	2
	2	1	1
	2	2	2
	2	2	1
	2	2	1
	2	2	1
	2	2	1
	2	2	1
	1	1	2
	2	2	2
	2	2	2
	2	2	2
	2	2	2
	2	2	2
	2	2	1
	2	2	1
	2	2	1
	2	2	2
	2	2	2
	2	2	1
	2	2	1
	2	2
	2	2	1
	2	2	2
	2	1	1
	2	2	2
	2	2	2
	2	2	2
	2	2	1
	2	2	2
	2	1	2
	2	2	1
	2	2	2
	2	2	1
	2	2	1
	2	2	1
	2	2
	2	2	1
	2	2	2
	2	2	1
	2	2	2
	2	2	2
	2	2	1
	2	2	2
	2	2	2
	2	2	1
	2	2	2
	2	2	1
	2	1	1
	2	2	1
	2	2	1
	1	1	1
	2	2	1
	2	2	2
	2	2	1
	2	2	1
		2	1
	2	1	1
	2	2	2
	2	2	2
	2	2	1
	2	2	1
	2	2	1
	2	2	1
	2	1	1
	2	2	2
	2	2	1
	2	2	1
	2	2	1

## Sheet: Sheet 2
Section III. Questions	A. My undergraduate research experience was positive	B. My research mentor was a good role model	C. My research mentor was helpful	D. My research mentor was understanding	E. My research mentor was available to help	F. I believe the gender of my research mentor contributed to our relationship	G. I believe the gender of my research mentor contributed to the outcome of my research experience	H. I believe my research mentor was biased due to my gender.	I. I would recommend my research mentor to either gender	J. I would recommend my research mentor to females	K. I would recommend my research mentor to males	L. I believe my undergraduate research experience prepared me for hostile work environments	M. I believe my undergraduate research experience prepared me for opportunities in my field	N. I believe my undergraduate research experience prepared me for opportunities due to my gender	O. I believe my undergraduate research experience prepared me for disadvantages due to my gender	P. I believe my undergraduate research experience prepared me for a career in science	Q. I believe my undergraduate research experience prepared females for a career in science
420 Females	2	3	3	3	3	3	2	1	3	3	3	2	2	4	1	2	3		1= No
	3	3	3	3	3	1	1	1	3	3	3	2	3	1	2	3	4		2=Maybe
	3	3	3	3	3	1	1	1	3	3	3	4	3	2	1	3	4		3=Yes
	3	3	3	3	3	2	1	1	3	3	3	3	3	1	1	3	3		4=N/A
	3	3	3	3	3	2	1	1	3	3	3	2	2	1	1	3	4
	3	3	3	3	3	3	1	1	3	3	3	4	3	4	4	3	4
	3	3	3	3	3	3	1	1	3	3	3	2	3	3	2	3	3
	3	3	3	3	3	4	4	1	3	3	3	3	3	4	4	3	4
	3	3	2	3	3	1	1	1	3	3	3	1	1	1	1	2	2
	3	3	3	3	1	3	1	1	3	3	3	3	3	3	3	3	3
	3	2	3	3	3	1	1	1	3	2	2	3	3	1	1	3	3
	3	3	3	3	3	1	1	1	3	3	3	2	3	4	4	3	4
	3	3	3	3	3	1	1	1	3	3	3	2	2	1	1	2	4
	4	2	2	3	3	1	1	1	3	3	3	3	3	4	3	3	4
	3	3	3	3	3	1	1	1	3	3	3	3	3	1	1	3	3
	3	3	3	3	3	3	1	1	3	3	3	1	3	1	1	3	4
	3	3	3	3	3	3	1	1	3	1	1	3	3	3	1	3	3
	3	3	3	3	3	1	1	1	3	4	4	4	2	4	4	3	4
	3	3	3	3	3	2	1	1	3	3	3	2	3	1	1	3	3
	3	3	3	3	3	4	4	4	3	3	3	4	2	4	4	4	4
	3	3	3	3	3	1	1	1	3	3	3	1	3	3	1	3	3
	3	3	3	3	3	3	2	4	3	3	3	3	3	3	1	3	3
	3	3	3	3	3	1	1	1	3	3	3	2	3	1	1	3	2
	3	3	3	3	3	4	1	1	3	3	3	2	2	1	1	3	2
	3	3	3	3	3	1	1	1	3	3	3	3	3	3	3	2	2
	3	2	1	2	2	1	1	1	2	2	3	1	1	2	1	2	1
	3	2	3	3	3	1	1	1	3	2	2	4	3	4	4	3	4
	1	1	2	2	2	1	1	1	3	3	3	2	3	1	1	3	3
	3	3	3	3	3	1	1	1	3	3	3	2	2	2	2	3	3
	3	3	3	3	3	1	1	1	3	3	3	3	3	4	4	3	2
	3	3	3	3	3	1	1	1	3	3	3	1	3	1	1	3	1
	3	3	3	3	3	2	1	1	3	3	3	2	3	3	2	3	3
	3	3	3	3	3	2	1	1	3	3	3	2	3	4	4	3	2
	1	2	2	2	2	1	1	1	3	3	3	2	1	2	1	1	2
	3	2	3	3	2	1	1	1	2	2	2	3	3	4	3	2	4
	2	2	3	3	2	1	1	1	3	3	3	3	2	1	1	3	3
	3	3	3	3	3	1	1	1	3	3	3	2	3	3	2	3	3
	3	3	3	3	3	3	3	1	3	3	3	1	2	1	1	3	3
	3	3	3	3	3	3	3	1	3	3	3	3	3	4	4	3	3
	3	3	3	3	3	1	1	1	3	3	3	3	2	1	1	3	3
	3	3	3	3	3	1	1	1	3	3	3	2	2	1	2	3	2
	3	3	3	3	3	1	1	1	3	3	3	3	3	1	1	3	1
	3	2	2	3	2	1	1	1	3	3	3	3	3	1	1	3	3
	3	3	3	3	3	1	1	1	3	3	3	3	3	4	4	3	3
	3	3	3	3	3	1	1	3	3	3	3	3	3	3	3	3	3
	3	3	3	3	3	1	1	1	3	3	3	4	2	1	1	4	4
	3	2	2	3	3	1	1	1	3	3	3	2	2	1	1	2	3
	3	3	3	3	3	4	4	1	3	3	3	4	3	4	4	3	3
	3	3	3	3	3	1	1	1	3	3	3	3	3	3	1	3	3
	3	2	3	3	3	1	1	1	3	3	3	2	3	1	1	3	2
	3	2	2	2	2	1	1	1	3	3	3	2	2	2	1	1	2
	3	3	3	3	3	1	1	1	3	3	3	2	3	1	1	3	1
	3	3	3	3	3	1	1	1	3	3	3	1	3	4	1	3	4
	3	3	3	3	3	3	3	3	3	3	3	3	3	3	1	3	1
	3	3	3	3	3	1	1	1	3	3	3	2	3	1	1	3	3
	3	3	3	3	2	3	3	1	3	3	3	3	3	3	2	3	3
	3	3	2	3	3	1	1	1	3	3	3	1	2	1	1	1	1
	3	3	3	3	3	1	1	1	3	3	3	2	2	1	4	3	4
	3	3	3	3	3	1	1	1	3	3	3	1	1	1	1	2	1
	3	3	3	3	3	3	1	1	3	3	3	3	3	4	4	3	3
	3	3	3	3	3	3	1	1	3	3	3	4	3	2	2	3	2
	3	3	3	3	3	1	1	1	3	3	3	4	3	4	2	3	3
	3	3	3	3	3	2	2	1	3	3	3	2	2	2	2	3	3
	3	3	3	3	3	1	1	1	3	3	3	4	1	4	4	3	4
	3	3	3	3	3	1	1	1	3	3	3	1	3	1	1	3	1
	3		3	3	3	1	1	1	3	3	3	3	3	1	1	3	4
	2	3	2	2	3	1	3	1	3	3	3	1	3	1	1	2	2
	3	3	3	3	3	2	1	1	3	3	3	2	2	4	4	3	4
	3	3	3	2	3	1	1	1	3	3	3	2	3	2	2	3	2
	3	3	3	3	3	2	1	1	3	3	3	1	3	1	1	2	1
	3	3	3	3	3	1	1	1	3	3	3	1	3	4	1	3	2
	3	2	1	1	1	1	1	1	1	1	1	2	3	1	4	3	3
	3	3	3	3	3	2	1	1	3	3	3	4	2	1	1	3	3
	3	3	3	3	3	3	2	1	3	3	3	3	2	3	3	2	3
	3	3	3	3	3	4	4	1	3	3	3	1	4	4	1	3	4
	3	3	3	3	3	1	1	1	3	4	4	3	3	4	4	3	4
	3	3	3	3	3	1	1	1	3	3	3	2	3	4	4	3	4
	3	3	3	3	3	3	4	1	3	3	3	4	3	4	4	3	3
	3	3	3	3	3	1	1	1	3	3	3	4	3	4	1	3	3
	3	3	3	3	3	1	1	1	3	3	3	2	3	1	3	3	3
	3	3	3	3	3	1	1	1	3	3	3	3	3	4	1	3	3
Alumni Females	3	3	3	3	3	1	1	1	3	3	3	4	2	1	1	2	2
	3	3	3	3	3	1	1	1	3	3	3	1	3	2	2	3	3
	2	4	2	4	2	2	1	1	1	1	1	3	1	1	1	1	1
	3	3	3	3	3	1	1	1	3	3	3	1	1	1	1	2	2
	3	3	3	3	3	1	1	1	3	3	3	4	2	1	1	3	2
	3	3	3	3	3	2	2	1	3	3	3	2	3	2	2	3	3
	3	3	3	3	3	1	1	1	3	3	3	4	3	1	1	3	3
	3	3	3	3	3	2	4	4		3	3	4	4	4	4	3	2
	2	1	2	2	2	1	1	2	1	1	2	2	1	1	2	1	1
	3	3	3	3	3	2	2	2	3	3	3	3	3	3	2	3	3
	3	3	3	3	3	1	1	1	3	3	3	3	3	3	3	3	3
	3	3	3	3	3	1	1	1	3	3	3	1	3	1	1	2	3
	3	3	3	3	3	1	1	1	3	3	3	4	3	1	1	3	3
	3	3	3	3	3	1	1	1	3	3	3	1	3	3	1	3	3
	3	3	3	3	3	4	1	1	3	3	3	4	3	4	4	3	3
	3	3	3	3	3	3	2	1	3	3	3	2	3	2	1	3	3
	3	3	3	3	3	1	1	1	3	3	3	3	3	1	1	3	3
	3	3	3	3	3	1	1	1	3	3	3	4	3	1	4	3	1
	3	3	3	3	3	1	1	1	3	3	3	4	3	4	4	3	4
	3	3	3	4	3	4	4	1	3	3	3	4	3	1	4	3	4
	3	3	3	3	3	2	1	1	3	3	3	3	3	3	3	3	3
	3	3	3	3	3	3	1	1	3	3	3	1	3	3	3	3	3
	3	3	3	3	3	4	3	1	3	3	3	3	3	4	1	3	3
	3	3	3	3	3	1	1	1	3	3	3	1	3	1	1	3	3
	3	3	3	3	3	1	1	1	3	3	3	1	3	3	1	3
	3	1	3	3	3	1	1	1	3	3	3	3	3	3	1	3	3
	3	3	3	3	3	2	1	1	3	3	3	1	3	3	1	3	3
	3	3	3	3	3	1	1	1	3	3	3	1	3	1	1	3	3
	3	2	3	3	3	1	1	1	3	3	3	1	2	2	1	3	3
	3	3	3	3	3	3	1	1	3	3	3	1	2	1	1	3	2
	3	2	2	3	3	1	1	2	3	3	3	1	1	1	1	1	1
	3	3	3	3	3	1	1	1	3	3	3	1	1	1	1	3	3
	3	3	3	3	3	3	3	3	3	3	3	1	3	3	2	3	3
	4	2	2	4	4	1	1	1	3	3	3	3	3	1	2	3	2
	4	3	3	2	3	1	1	1	2	3	3	1	2	4	4	2	2
	3	3	3	3	3	1	1	1	3	3	3	1	1	1	1	3	2
	2	1	3	4	3	2	1	2	1	1	2	1	2	1	1	1	1
	3	3	3	3	3	1	1	1	3	3	3	4	3	4	4	3	3
	1	2	1	1	2	3	3	3	1	1	3	2	3	2	2	3	2
	3	3	2	2	3	4	4	1	3	2	3	4	3	4	4	3	3
	2	3	3	3	3	3	2	1	3	3	3	3	3	3	3	3	3
	3	3	3	3	3	1	1	1	3	3	3	1	3	1	1	3	3
	2	2	2	1	1	1	1	1	2	2	2	2	1	1	1	1	2
	3	3	3	3	3	2	1	1	3	3	3	3	2	2	1	2	2
	3	3	3	3	3	1	1	1	3	3	3	1	2	1	1	3	3
	3	3	3	3	3	3	1	1	3	3	3	2	3	3	2	3	3
	3	3	3	3	3	1	1	1	3	3	3	1	2	1	1	3	2
	3	3	3	3	3	1	1	1	3	3	3	1	3	3	1	3
	3	2	2	2	2	2	1	1	1	1	1	3	3	2	2	3	3
	3	3	3	3	3	1	1	1	3	3	3	1	3	1	1	3	3
	3	3	3	3	3	1	1	1	3	3	3	1	3	3	1	3	3
	3	3	3	3	3	1	1	2	3	3	3	3	3	1	1	3	2
	3	3	3	3	3	1	1	1	3	3	3	1	3	1	1	3	3
	3	3	3	3	3	2	1	1	3	3	3	3	3	3	2	3	3
	3	3	3	3	3	1	1	1	3	3	3	1	3	1	1	3	3
	3	2	3	2	3	1	1	1	3	3	3	2	3	4	4	3	3
	3	3	3	3	3	2	2	1	3	3	3	1	2	2	2	3	3
	3	3	3	3	3	1	1	1	3	3	3	4	3	3	1	3	3
	3	3	3	3	3	1	1	1	3	3	3	2	3	2	4	3	3
	3	2	2	2	2	1	1	3	1	1	1	2	3	3	3	2	2
	3	3	3	3	3	1	1	1	3	3	3	2	3	4	4	3	4
	3	3	3	3	3	1	1	1	3	3	3	1	3	3	1	3	3
	3	3	3	3	2	1	1	1	3	3	3	1	3	1	1	3	3
	3	3	3	3	3	2	1	1	3	3	3	2	3	1	1	3	3
	3	3	3	3	3	1	1	1	3	3	3	1	3	1	1	2	1
	4	3	3	3	3	1	1	1	3	3	3	4	2	2	1	3	2
	3	3	3	3	3	1	1	1	3	3	3	4	3	1	4	3	1
	3	3	3	3	3	4	1	1	3	3	3	1	3	1	1	3	3
	3	3	3	3	3	3	2	1	3	3	3	2	3	1	1	3	3
	3	3	3	3	3	1	1	1	3	3	3	1	3	1	1	3	3
	3	2	3	2	3	2	1	1	3	3	3	2	1	1	1	2	2
	2	1	1	2	2	1	3	3	1	1	2	3	3	2	3	2	2
	3	3	3	3	3	1	1	1	3	3	3	2	3	3	3	3	3
	3	3	3	3	3	1	1	2	3	3	3	2	3	1	1	3	3
	4	4	4	4	4	4	4	4	4	4	4	4	4	4	4	4	4
	2	2	3	3	3	1	1	1	3	3	3	1	3	1	1	3	3
	3	3	3	3	3	1	1	1	3	3	3	1	1	1	1	3	3
	3	3	3	3	3	1	1	1	3	3	3	2	3	4	4	3	3
	3	3	3	3	3	2	3	1	3	3	3	1	2	2	1	3	3
	4	3	3	3	3	1	1	1	1	3	3	4	4	4	4	4	4
	3	3	3	3	3	1	1	1	3	3	3	1	2	1	1	2	2
	3	3	3	3	3	1	1	1	3	3	3	4	3	1	4	1	1
	3	3	3	3	3	1	1	1	3	3	3	4	3	2	2	3	3
	3	2	3	3	3	4	1	4	3	2	3	1	3	3	1	3	3
	3	1	3	3	3	2	2	1	3	3	3	2		1	1	3	4
	3	3	3	3	3	4	4	4	3	3	3	4	3	1	1	3	4
	3	4	3	3	3	1	1	1	3	3	3	4	4	4	4	3	2
	3	3	3	3	3	1	1	1	3	3	3	2	3	2	2	3	3
	3	3	3	3	3	3	3	1	3	3	3	3	3	3	3	3	3
	3	3	3	3	3	2	1	1	3	3	3	1	3	2	1	3	3
	4	2	3	3	3	1	1	1	3	3	3	4	4	1	1	2	4
	3	3	3	3	3	4	4	1	3	3	3	2	2	3	4	3	3
	2	1	1	1	3	1	1	1	1	1	1	1	2	1	1	3	3
	2	1	1	1	1	1	1	1	1				2	1	1	3	2
	2	2	2	2	3	1	1	1	3	1	1	1	2	1	1	1	1
	3	3	3	3	3	1	1	1	3	3	3	2	2	4	1	3	3
	3	3	3	3	3	1	1	1	3	3	3	1	3	1	1	3	1
	3	3	3	3	3	1	1	1	3	3	3	3	3	4	4	3	3
	3	3	3	3	3	2	3	1	3	3	3	3	3	4	1	3	3
	3	3	3	3	3	1	1	1	3	3	3	1	1	1	1	1	1
	3	3	3	3	3	1	1	1	3	3	3	3	3	1	1	3	3
	2	3	3	3	3	1	1	1	3	2	2	1	1	1	1	1	1
420 Males	3	3	3	3	3	1	1	1	3	3	3	3	3	1	1	3	3
	3	3	3	3	3	1	1	1	3	3	3	3	3	3	3	3	3
	2	3	3	3	3	4	4	1	3	1	1	2	3	1	1	3	1
	3	3	2	3	3	3	3	1	3	3	3	1	3	1	1	3	4
	3	3	3	3	3	1	1	1	3	3	3	2	3	1	1	3	2
	3	3	2	3	3	1	1	1	3	3	3	2	2	4	4	2	2
	3	3	3	3	3	1	1	1	3	3	3	4	3	1	1	3	4
	3	3	3	3	3	1	1	1	3	3	3	2	3	1	2	3	4
	3	3	3	3	3	4	4	1	3	3	3	3	3	4	1	3	4
	3	3	3	3	3	1	1	1	3	3	3	3	2	1	1	3	4
	3	3	3	3	3	1	1	1	3	3	3	2	3	1	1	3	3
	3	3	3	3	3	1	1	1	3	3	3	2	2	1	1	3	1
	3	3	3	3	3	2	2	1	3	2	2	3	3	3	4	3	4
	3	3	2	3	2	1	1	1	3	3	3	1	3	1	1	3	3
	3	3	3	3	3	1	1	1	3	3	3	2	3	1	1	3	2
	2	3	3	3	2	1	1	1	3	1	1	2	3	2	2	3	2
	3	3	3	3	3	1	1	1	3	3	3	3	3	1	1	3	1
	4	3	3	3	3	1	1	1	3	3	3		2	4	4	1	2
	3	3	3	3	3	2	1	1	3	3	3	1	3	1	1	3	2
	3	3	3			4	3	1	3	3	3	2	3	4	1	3	4
	3	3	3	3	3	1	1	1	3	3	3	4	3	2	4	3	4
	3	3	3	3	3	1	1	1	3	3	3	2	3	1	1	3	3
	3	3	3	3	3	1	1	1	3	3	3	2	3	2	2	3	3
	3	3	3	3	3	1	1	1	3	3	3	1	3	1	1	3	4
	3	3	3	3	3	1	1	1	3	3	3	3	3	1	1	3	1
	3	3	2	3	2	1	1	1	3	3	3	3	3	4	4	3	4
	3	3	3	3	3	1	1	1	3	3	3	2	3	1	1	3	4
	3	3	3	3	3	4	4	1	3	3	3	3	3	4	4	3	4
	3	3	3	3	3	4	4	1	3	3	3	3	3	1	1	3	3
	3	3	3	3	3	1	1	1	3	3	3	3	3	1	1	3	1
	3	3	3	3	2	3	1	1	3	3	3	1	3	1	1	3	3
	3	3	3	3	3	1	1	1	3	3	3	2	3	2	2	3	4
	3	3	3	3	3	1	1	1	3	3	3	1	3	4	2	2	4
	3	3	3	3	3	1	1	1	3	3	3	1	3	1	1	3	4
	3	3	3	3	3	4	1	1	3	3	3	2	3	1	1	3	4
	3	2	3	3	3	1	1	1	3	3	3	2	3	1	1	3	4
	3	3	3	3	3	1	1	1	3	3	3	3	3	1	1	3	3
	3	3	3	3	3	1	1	1	3	3	3	3	3	4	4	3
	3	3	3	3	3	1	1	1	3	3	3	3	3	1	1	3	3
	3	3	3	3	2	3	1	1	3	3	3	2	3	1	1	3	4
	3	3	3	3	3	2	1	1	3	3	3	2	3	1	1	3	2
	3	3	2	3	3	1	1	1	3	3	3	1	3	1	1	3	4
	3	3	3	3	2	3	3	3	3	3	3	2	3	3	3	3	4
	3	3	3	3	3	2	1	1	3	3	3	4	3	3	1	3	4
	3	3	3	3	3	3	1	1	3	3	3	1	2	1	4	1	1
	3	3	3	3	3	1	1	1	3	3	3	2	2	1	1	2	4
	3	3	3	3	3	4	4	1	3	3	3	2	2	1	1	2	4
	3	3	3	3	3	4	4	4	3	3	3	3	3	4	4	3	3
	3	3	3	3	3	1	1	1	3	3	3	4	3	1	1	3	4
	3	3	3	3	3	1	1	1	3	3	3	4	3	4	4	3	2
	3	2	2	2	1	1	1	1	1	1	1	2	2	3	4	2	2
	3	3	3	3	3	4	4	1	3	3	3	3	3	4	4	3	3
	3	3	3	3	3	4	4	1	3	3	3	4	3	1	1	3	4
	3	3	3	3	3	4	4	4	3	3	3	3	2	4	4	2	4
	3	3	3	3	3	1	1	1	3	3	3	1	2	1	1	2	2
	3	3	3	3	3	1	1	1	3	3	3	2	3	1	1	3	3
	3	3	3	3	3	1	1	1	3	3	3	4	3	1	4	3	3
	4	3	3	3	3	1	1	1	3	3	3	1	2	2	1	2	3
	3	3	3	3	2	3	3	1	3	3	3	3	2	2	1	3	3
	4	3	3	3	2	1	1	1	2	2	2	2	2	2	2	3	4
	3	3	3	3	3	1	1	1	3	3	3	3	3	1	1	3	1
	3	3	3	3	3	1	1	1	3	3	3	2	3	2	1	3	3
	3	3	3	3	3	4	4	1	3	3	3	2	3	4	4	3	4
	3	3	3	3	3	1	1	1	3	3	3	2	2	4	4	3	4
	3	3	3	3	3	1	1	1	3	3	3	3	3	1	2	3	4
	3	3	3	3	3	4	1	1	3	3	3	3	3	4	4	2	4
	3	2	2	3	2	1	1	1	3	3	3	2	2	4	4	2	4
	3	3	3	3	2	1	1	1	3	3	3	1	3	1	1	3	4
	3	3	3	3	3	4	4	1	3	3	3	4	4	4	4	3	4
	3	3	3	3	3	1	1	1	3	3	3	4	3	1	1	3	3
	3	3	3	3	3	1	1	1	3	3	3	4	3	1	1	3	4
	3	3	3	3	3	3	1	1	3	3	3	4	2	1	1	2	4
	3	3	3	3	3	1	1	1	1	1	1	4	1	1	1	1	4
Alumni Males	3	4	2	2	1	1	1	1	2	2	2	1	1	1	1	1	1
	3	3	3	3	3	4	1	1	3	3	3	4	2	4	4	3	4
	3	3	3	3	3	1	1	1	3	3	3	1	3	1	1	3	3
	3	3	3	3	3	3	3	4	3	3	3	2	4	4	4	3	4
	3	3	3	3	3	2	3	1	3	2	2	1	3	2	1	3	4
	3	3	3	3	3	2	2	1	3	3	3	2	3	3	1	3	2
	3	3	3	3	3	3	4	4	3	3	3	3	3	4	4	1	1
	3	3	3	3	3	1	1	1	1	1	1	4	3	1	1	3	3
	3	3	3	3	3	1	1	1	3	3	3	2	3	1	1	3	3
	3	3	3	3	3	1	1	1	1	1	1	4	3	1	1	3	3
	3	3	3	3	3	3	1	1	3	3	3	1	3	4	4	3	4
	3	3	3	3	3	1	1	1	3	3	3	3	3	1	2	3	4
	3	3	3	3	3	3	3	1	3	3	3	1	3	1	1	3	4
	2	2	2	3	3	1	1	1	3	3	3	3	3	2	1	3	1
	3	3	3	3	3	1	1	1	3	3	3	1	3	1	1	3	4
	3	3	3	3	3	1	1	3	3	3	3	1	1	1	1	3	1
	3	3	3	3	3	1	1	1	3	3	3	4	3	1	1	3	3
	3	3	3	3	3	1	1	1	3	3	3	1	3	1	1	3	4
	3	3	3	3	3	1	1	1	3	3	3	4	2	1	1	2	4
	3	3	3	3	3	1	1	1	3	3	3	1	3	1	4	3	4
	3	3	3	2	3	4	4	4	4	4	4	2	3	4	4	3	4
	3	3	3	3	3	1	1	1	3	4	4	3	3	4	4	3	4
	3	3	3	2	3	1	1	1	3	3	3	1	1	1	1	1	1
	3	3	3	3	3	1	1	1	3	3	3	1	3	1	1	3	3
	3	3	3	2	3	3	1	1	3	3	3	1	3	2	1	3	4
	3	4	4	4	4	4	4	4	4	4	4	2	3	4	4	3	4
	3	3	3	3	3	1	1	1	3	3	3	3	3	3	3	3	4
	3	3	3	3	3	1	1	1	3	3	3	2	2	1	1	3	2
	3	3	2	3	3	1	1	1	3	3	3	3	3	1	4	3	4
	3	3	3	3	2	1	1	1	3	3	3	1	3	2	1	3	4
	3	3	3	3	3	1	1	1	3	3	3	3	3	1	1	3	3
	3	3	3	3	3	2	1	1	3	3	3	3	2	1	1	3	2
	3	3	3	3	3	1	1	1	3	3	3	3	3	1	1	3	3
	3	3	3	3	2	4	4	4	3	3	3	1	3	4	4	2	4
	3	3	3	3	3	3	1	1	3	3	3	1	2	1	1	3	2
	2	1	1	1	1	1	1	1	1	1	1	1	1	1	1	1	1
	3	3	3	3	3	1	1	1	3	3	3	1	1	1	1	3	1
	3	3	3	3	3	1	1	1	3	3	3	1	3	4	4	3	4
	3	3	3	3	3	1	1	1	3	3	3	4	3	1	1	3	4
	3	3	3	3	2	2	1	1	3	3	3	1	3	1	1	3	3
	3	3	3	3	3	1	1	1	3	3	3	1	3	3	1	3	3
	3	3	3	3	3	2	1	1	3	3	3	1	3	1	1	3	4
	3	3	3	3	3	1	1	1	3	3	3	2	3	1	1	3	1
	3	3	3	3	3	1	1	1	3	3	3	2	3	1	1	4	4
	3	3	3	3	3	2	2	1	3	3	3	2	3	2	2	3	3
	3	4	4	4	4	4	4	4	4	4	4	1	3	1	1	3	1
	3	3	2	1	3	1	1	1	3	3	3	1	1	1	1	2	4
	3	3	3	3	3	1	1	1	3	3	3	4	3	4	4	3	3
	3	3	3	3	3	1	1	1	3	3	3	3	3	1	1	3	3
	3	3	3	3	3	1	1	1	3	3	3	4	3	1	1	3	4
	3	3	3	3	3	1	1	1	3	3	3	1	1	1	1	1	1
	3	3	3	3	3	1	1	1	3	3	3	4	3	4	4	3	4
	3	3	3	3	3	1	1	1	3	3	3	4	3	1	1	3	3
	3	3	3	3	3	1	1	1	3	3	3	1	3	1	1	2	4
	3	3	3	3	3	1	1	1	3	3	3	1	3	1	1	3	3
	3	3	3	3	3	3	3	1	3	3	2	2	3	1	1	3	2
	2	2	2	3	3	1	1	1	3	3	3	2	3	1	1	2	1
	3	3	3	3	3	4	4	1	3	3	3	1	3	1	1	3	4
	3	2	2	2	2	2	2	2	2	2	2	2	2	2	2	2	2
	3	3	3	3	3	1	1	1	3	3	3	2	3	1	1	3	2
	3	3	2	2	3	1	1	1	2	2	2	1	1	1	1	1	1
	3	3	3	3	3	3	3	1	3	3	3	4	3	4	4	3	4
	3	3	3	3	3	1	1	1	3	3	3	2	2	2	2	3	3
	3	3	3	3	3	1	1	1	3	3	3	3	3	2	2	3	4
	3	3	3	3	3	1	1	1	3	3	3	3	3	4	4	3	4

## Sheet: Sheet 3
Section IV	B. Are you in school or currently employed in a science-related field?	C. Do you feel your undergraduate research experience influenced your current education or employment status?	D. What is the gender of your current supervisor or mentor	E. Did the gender of your undergraduate research mentor influence your choice of your current supervisor or mentor?	F. Did your undergraduate research mentor and your undergraduate research project adequately prepare you for your current education or employment status?	G. Do you think that the undergraduate research experience adequately prepared females for a career in science?
Alumni Males	1	1	2	3	1	1		For B,C,D,F, G	1=Yes
	1	1	2	2	1	1			2=No
	1	2	1	2	2	1
	1	1	1	3	1	1		For E	1=Yes
	1	1	2	2	1	1			2=No
	1	1	1	2	1	1			3=did not have a choice
	1	2	2	3	1
	1	1	2	2	1	1
	1	1	1	2	1	1
	1	2	1	2	1	1
	1	1	1	3	1	1
	1	1	2	3	2	1
	1	1	2	3	1	1
	1	1	1	3	1	1
	1	1	2	2	1	1
	1	1	1	3	1	1
	2	1	2	2	1	1
	1	1	2	2	1	1
	1	1	2	2	1	1
	1	2	1	3	2	1
	1	1	1	3	2	2
	1	2	1	2	2	1
	2	1	1	3	1	2
	2	2		2	2	2
	1	1	2	2	1	1
	1	1	2	2	1	1
	1	1	1	2	1	1
	1	2	1	1	2	1
	1	2	1	2	2
	1	1	2	2	1	1
	1	2	2	3	1	1
	1	1	1	2	1	1
	1	2	1	2	2	2
	1	1			1	1
	1	1	1	3	1	1
	1	2	2	3	1	1
	1	1	1	2	1	1
	1	2	2	2	1	2
	1	2	1	2	2	2
	1	2	1	3	2	1
	1	1	1	2	1	1
	1	2		2	1	1
	2	1		3
	2	1		2	2	2
	1	1	1	2	1	1
	1	1	1	3	1	1
	1	1	2	3	1	1
	1	1	2	2	1	1
	1	1	1	2	1	1
	2	1	1	2	2	2
	1	1	1	3	2	1
	1	1	2	2	2	1
	2	1	1	3	1	1
	1	1	2	2	1	1
	2	1	1	2	1	1
	1	2	1	2	1	1
	1	2	2	2	2	1
	2	2	1	2	1	1
	1	2	1	3	1	1
	1	2	1	3	2	2
	2	2	1	2	1	1
	1	1	1	2	1	1
Alumni Females	1	2	1	2	2	2
	1	1	1	3	1	1
	1	1	1	2	2	2
	1	2	2	3	1	1
	1	1	1	3	1	1
	1	2	1	2	1	1
	1	1	2	2	1	1
	1	1	1	3	1	1
	1	1	2	3	1	1
	1	1	1	3	1	1
	1	1	1	2	1	1
	2	2	1	3	1	2
	2	2	1	3	2	1
	1	1	2	3	1	1
	1	2	1	3	2	2
	1	2	2	3	1	1
	1	1	2	3	1	1
	1	1	2	2	1	1
	1	1	2	3	1	1
	1	1	1	3	1	1
	1	1	2	3	1	1
	1	2	1	2	2	1
	1	2	2	3	1	1
	1	2	1	2	1	1
	1	1		2	1	1
	1	1	2	3	1	1
	1	1	2	3	2	1
	1	1	2	3	1	1
	1	1	2	3	1	1
	1	1	2	2	1	1
	1	2	1	3	1	1
	1	2	1	3	2	1
	1	1	2	3	1	1
	2	1	1	2	1	1
	1	1	1	3	1	1
	2	2	2	3	1	1
	2	2		3	2	2
	1	1	1	2	1	1
	1	1	1	3	1	1
	1	1	1	2	1	1
	1	2	1	3	2	2
	1	1	1	2	1	1
	1	2		2	1	1
	1	1	1	3	1
	1	2	2	3	2	1
	1	2	2	3	1	1
	1	1	1	3	1	1
	1	1	2	2	1	1
	2	1	1	3	2	1
	2	2	2	3	2	2
	1	2	2	2	2	1
	1	1	1	3	1	1
	1	1	1	3	2	2
	1	2	1	2	2	2
	1	2		2	2	2
	1	1	1	2	1	1
	1	1	2	3	1
	1	2	1	3	1	1
	1	1	2	3	1	1
	1	1	2	2	2	1
	1	1	1	2	1	1
	1	1	1	2	2	2
	1	1	2	3	1	1
	1	2	2	2	1	1
	2	2		2	1	1
	2	2	2	2	1	1
	1	1		2	1	1
	1	1	1	3	2	1
	1	1	1	2	1	1
	1	2	1	3	1	2
	1	1	1	3	1	1
	1	1	1	2	1	1
	1	2	1	3	1	1
	1	1	1	2	1	1
	2	2	1	2	2	1
	1	2	2	2	1	1
	1	2	1	3	2	1
	1	1	1	2	2	2
	1	1	2	2	1	1
	1	2	1	3	1	1
	1		1	3
	1	2	1	3	1	1
	1	2	1	3	2	2
	1	1	1	3	1	1
	2	2	1	3	2	2
	1	1	2	2	1	1
	1	2	1	3	2	1
	1	2	2	3	1	1
	1	2	1	3	2	1
	2	2	1	3	2	1
	1	2	1	3	2	2
	1	2	2	3	1	1
	2	2	1	2	1	1
	1	1	2	3	1	1
	1	1	2	2	1	1
	2	2	2	3	1	1
	2	2	1	3	2	2
	1		2
